# Supplementary material for: Enhanced Aryltetralin Lignans Production in Linum Adventi-Tious Root Cultures
Source: Molecules. 2021 Aug 27;26(17):5189. doi: 10.3390/molecules26175189 (PMC8434161; doi:10.3390/molecules26175189)
Supplement: Supplementary file 1 [file molecules-26-05189-s001.zip]

Archive with 1 entries (1 files):
- molecules-1339780-supplementary.pdf
